# Supplementary material for: Homeostasis at different backgrounds: The roles of overlayed feedback structures in vertebrate photoadaptation
Source: PLoS One. 2023 Apr 28;18(4):e0281490. doi: 10.1371/journal.pone.0281490 (PMC10146485; doi:10.1371/journal.pone.0281490)
Supplement: S2 Text — Applied step perturbations lead to faster resetting kinetics for increasing backgrounds. (ZIP) [file pone.0281490.s003.zip]

Archive with 3 entries (2 files):
- S2 Text.pdf
- __MACOSX/
- __MACOSX/._S2 Text.pdf
