# Supplementary material for: Homeostasis at different backgrounds: The roles of overlayed feedback structures in vertebrate photoadaptation
Source: PLoS One. 2023 Apr 28;18(4):e0281490. doi: 10.1371/journal.pone.0281490 (PMC10146485; doi:10.1371/journal.pone.0281490)
Supplement: S3 Text — The behavior is dynamically identical to that of m2 with zero-order kinetics. (ZIP) [file pone.0281490.s004.zip]

Archive with 6 entries (3 files):
- S3 Text/
- S3 Text/S3 Text.pdf
- __MACOSX/
- __MACOSX/S3 Text/
- __MACOSX/S3 Text/._S3 Text.pdf
- __MACOSX/._S3 Text
