# Supplementary material for: Homeostasis at different backgrounds: The roles of overlayed feedback structures in vertebrate photoadaptation
Source: PLoS One. 2023 Apr 28;18(4):e0281490. doi: 10.1371/journal.pone.0281490 (PMC10146485; doi:10.1371/journal.pone.0281490)
Supplement: S4 Text — A comparison how experimentally observed zero-order and first-order Ca leak kinetics affect photoadaptation in the model and when homeostatic breakdown occurs. (ZIP) [file pone.0281490.s005.zip]

Archive with 29 entries (24 files):
- Ca_leak_data_Luik/
- Ca_leak_data_Luik/Luik_leakage_data.txt
- __MACOSX/
- __MACOSX/Ca_leak_data_Luik/
- __MACOSX/Ca_leak_data_Luik/._Luik_leakage_data.txt
- Ca_leak_data_Luik/graph_Ca_leak_Luik.pl
- __MACOSX/Ca_leak_data_Luik/._graph_Ca_leak_Luik.pl
- Ca_leak_data_Luik/fit.log
- __MACOSX/Ca_leak_data_Luik/._fit.log
- Ca_leak_data_Luik/original data.png
- __MACOSX/Ca_leak_data_Luik/._original data.png
- Ca_leak_data_Luik/graph_Ca_leak_Luik.pdf
- __MACOSX/Ca_leak_data_Luik/._graph_Ca_leak_Luik.pdf
- __MACOSX/._Ca_leak_data_Luik
- Ca_leak_data_Camello/
- Ca_leak_data_Camello/Ca-leak_data_Camillo_fig1b.txt
- __MACOSX/Ca_leak_data_Camello/
- __MACOSX/Ca_leak_data_Camello/._Ca-leak_data_Camillo_fig1b.txt
- Ca_leak_data_Camello/fit.log
- __MACOSX/Ca_leak_data_Camello/._fit.log
- Ca_leak_data_Camello/original data.png
- __MACOSX/Ca_leak_data_Camello/._original data.png
- Ca_leak_data_Camello/graph_Camello_fig1b.pl
- __MACOSX/Ca_leak_data_Camello/._graph_Camello_fig1b.pl
- Ca_leak_data_Camello/graph_Ca-leak_data_Camillo_fig1b.pdf
- __MACOSX/Ca_leak_data_Camello/._graph_Ca-leak_data_Camillo_fig1b.pdf
- __MACOSX/._Ca_leak_data_Camello
- S4 Text.pdf
- __MACOSX/._S4 Text.pdf
