# Supplementary material for: Homeostasis at different backgrounds: The roles of overlayed feedback structures in vertebrate photoadaptation
Source: PLoS One. 2023 Apr 28;18(4):e0281490. doi: 10.1371/journal.pone.0281490 (PMC10146485; doi:10.1371/journal.pone.0281490)
Supplement: S4 Text — A comparison how experimentally observed zero-order and first-order Ca leak kinetics affect photoadaptation in the model and when homeostatic breakdown occurs. (ZIP) [file pone.0281490.s005.zip › Ca_leak_data_Luik/Luik_leakage_data.txt]

20.570	381.992
24.632	344.453
31.554	306.086
44.369	278.007
63.257	221.341
78.186	175.072
102.900	138.932
145.544	95.923
180.907	59.767
209.998	38.128
233.942	24.994
