# Supplementary material for: Homeostasis at different backgrounds: The roles of overlayed feedback structures in vertebrate photoadaptation
Source: PLoS One. 2023 Apr 28;18(4):e0281490. doi: 10.1371/journal.pone.0281490 (PMC10146485; doi:10.1371/journal.pone.0281490)
Supplement: S4 Text — A comparison how experimentally observed zero-order and first-order Ca leak kinetics affect photoadaptation in the model and when homeostatic breakdown occurs. (ZIP) [file pone.0281490.s005.zip › Ca_leak_data_Luik/graph_Ca_leak_Luik.pl]

#!/usr/bin/perl -X

open (GNUPLOT, '|gnuplot') or die "open: $!";

print GNUPLOT <<EOF;

set terminal pdfcairo enhanced size 24 cm, 18 cm font "Arial, 28
# set title "Ca-leak, Luik et al. Fig 1a lower panel" 

set pointsize 1.5
 
set mxtics 5
set ytics
set mytics 5

set xlabel "time (s)" font "Arial, 38
set ylabel "Ca^{2+} ({/Symbol m}M)" font "Arial, 38

set grid
#set log y


A0=420
kexp=0.1
fexp(x)=A0*exp(-kexp*x)


set key off
# set key below

fit fexp(x) "Luik_leakage_data.txt" usi 1:2 via kexp, A0 


set output 'graph_Ca_leak_Luik.pdf'
plot "Luik_leakage_data.txt" usi 1:2 w points pt 7 ps 3 lt rgb "red", fexp(x) lw 8 title "exponential"

EOF

close (GNUPLOT) or die "close:$!";
exit;
