# Supplementary material for: Homeostasis at different backgrounds: The roles of overlayed feedback structures in vertebrate photoadaptation
Source: PLoS One. 2023 Apr 28;18(4):e0281490. doi: 10.1371/journal.pone.0281490 (PMC10146485; doi:10.1371/journal.pone.0281490)
Supplement: S4 Text — A comparison how experimentally observed zero-order and first-order Ca leak kinetics affect photoadaptation in the model and when homeostatic breakdown occurs. (ZIP) [file pone.0281490.s005.zip › Ca_leak_data_Luik/fit.log]

*******************************************************************************
Wed Jan  4 14:28:47 2023


FIT:    data read from "Luik_leakage_data.txt" usi 1:2
        format = x:z
        #datapoints = 11
        residuals are weighted equally (unit weight)

function used for fitting: fexp(x)
	fexp(x)=A0*exp(-kexp*x)
fitted parameters initialized with current variable values

iter      chisq       delta/lim  lambda   kexp          A0           
   0 4.7406821148e+05   0.00e+00  3.57e+01    1.000000e-01   4.200000e+02
  10 8.1235595978e+02  -4.23e-03  3.57e-04    1.181006e-02   4.659470e+02

After 10 iterations the fit converged.
final sum of squares of residuals : 812.356
rel. change during last iteration : -4.2284e-08

degrees of freedom    (FIT_NDF)                        : 9
rms of residuals      (FIT_STDFIT) = sqrt(WSSR/ndf)    : 9.50062
variance of residuals (reduced chisquare) = WSSR/ndf   : 90.2618

Final set of parameters            Asymptotic Standard Error
=======================            ==========================
kexp            = 0.0118101        +/- 0.0004463    (3.779%)
A0              = 465.947          +/- 10.31        (2.213%)

correlation matrix of the fit parameters:
                kexp   A0     
kexp            1.000 
A0              0.815  1.000 
