# Supplementary material for: Homeostasis at different backgrounds: The roles of overlayed feedback structures in vertebrate photoadaptation
Source: PLoS One. 2023 Apr 28;18(4):e0281490. doi: 10.1371/journal.pone.0281490 (PMC10146485; doi:10.1371/journal.pone.0281490)
Supplement: S4 Text — A comparison how experimentally observed zero-order and first-order Ca leak kinetics affect photoadaptation in the model and when homeostatic breakdown occurs. (ZIP) [file pone.0281490.s005.zip › Ca_leak_data_Camello/Ca-leak_data_Camillo_fig1b.txt]

580.465	249.800
605.275	241.923
640.057	233.600
681.944	225.639
715.138	218.150
756.273	206.272
803.159	192.992
844.233	183.684
902.938	168.168
970.680	151.020
1005.931	139.747
1051.400	128.081
1090.073	116.942
1121.519	107.592
1155.415	98.288
1195.307	87.983
1233.721	78.483
1282.786	68.628
1316.645	62.099
1364.343	54.130
1417.766	46.065
1459.111	42.101
1499.446	39.498
