# Supplementary material for: Homeostasis at different backgrounds: The roles of overlayed feedback structures in vertebrate photoadaptation
Source: PLoS One. 2023 Apr 28;18(4):e0281490. doi: 10.1371/journal.pone.0281490 (PMC10146485; doi:10.1371/journal.pone.0281490)
Supplement: S4 Text — A comparison how experimentally observed zero-order and first-order Ca leak kinetics affect photoadaptation in the model and when homeostatic breakdown occurs. (ZIP) [file pone.0281490.s005.zip › Ca_leak_data_Camello/fit.log]

*******************************************************************************
Wed Jan  4 14:19:36 2023


FIT:    data read from "Ca-leak_data_Camillo_fig1b.txt"
        format = z
        #datapoints = 23
        residuals are weighted equally (unit weight)

function used for fitting: f(x)
	f(x)=A-k*(x-600)
fitted parameters initialized with current variable values

iter      chisq       delta/lim  lambda   k             A            
   0 3.3607734847e+06   0.00e+00  4.05e+02    1.000000e+00   2.500000e+02
   4 8.4250584721e+02  -1.70e-08  4.05e-02    2.447430e-01   2.418383e+02

After 4 iterations the fit converged.
final sum of squares of residuals : 842.506
rel. change during last iteration : -1.69888e-13

degrees of freedom    (FIT_NDF)                        : 21
rms of residuals      (FIT_STDFIT) = sqrt(WSSR/ndf)    : 6.33398
variance of residuals (reduced chisquare) = WSSR/ndf   : 40.1193

Final set of parameters            Asymptotic Standard Error
=======================            ==========================
k               = 0.244743         +/- 0.004662     (1.905%)
A               = 241.838          +/- 2.401        (0.993%)

correlation matrix of the fit parameters:
                k      A      
k               1.000 
A               0.835  1.000 
