# Supplementary material for: Homeostasis at different backgrounds: The roles of overlayed feedback structures in vertebrate photoadaptation
Source: PLoS One. 2023 Apr 28;18(4):e0281490. doi: 10.1371/journal.pone.0281490 (PMC10146485; doi:10.1371/journal.pone.0281490)
Supplement: S4 Text — A comparison how experimentally observed zero-order and first-order Ca leak kinetics affect photoadaptation in the model and when homeostatic breakdown occurs. (ZIP) [file pone.0281490.s005.zip › Ca_leak_data_Camello/graph_Camello_fig1b.pl]

#!/usr/bin/perl -w
# Read in the data from files
#reads run-id and other parameters from file "tmp"

open (GNUPLOT, '|gnuplot') or die "open: $!";

print GNUPLOT <<EOF;

set terminal pdfcairo dashed enhanced size 24 cm, 18 cm font "Arial, 28"

# set title "Camello et al Ca^{2+} leak from ER" font "Arial, 28"
 

set pointsize 2.0
set xtic 200 font "Arial, 28" 


  # set xtic format "%.0t^{.}10^{%T}" 2000
   # set xtic format "10^{%T}" 2e4
# set ytic format "%.1t^{.}10^{%T}"
 # set y2tic format "%.1t^{.}10^{%T}"
# set y2tic format "10^{%T}"
 
set mxtics 5
set ytics nomirror 
set ytics font "Arial, 28" tc rgb "black"

set mytics 5
set xlabel "time (s)" 
set ylabel "[Ca^{2+}] ({/Symbol m}M)" tc rgb "black"


k=1.0
A=250
f(x)=A-k*(x-600)

fit f(x) "Ca-leak_data_Camillo_fig1b.txt" via k,A
set grid
# set log x
# set log y
# set log y2
     # set yrange[20:80]
     # set y2range[0:180]
 # set key below
 
 # set xrange[10:1000]
set key off


set output 'graph_Ca-leak_data_Camillo_fig1b.pdf'
plot "Ca-leak_data_Camillo_fig1b.txt" usi 1:2 title "Ca" w points pt 7 lt rgb "dark-red" lw 4, f(x) lt rgb "dark-green" lw 6


EOF

close (GNUPLOT) or die "close:$!";
