# Supplementary material for: Homeostasis at different backgrounds: The roles of overlayed feedback structures in vertebrate photoadaptation
Source: PLoS One. 2023 Apr 28;18(4):e0281490. doi: 10.1371/journal.pone.0281490 (PMC10146485; doi:10.1371/journal.pone.0281490)
Supplement: S5 Text — By using a k1-k2 perturbation profile influences of k5, k6, and k7 on the model’s resetting kinetics are shown. (ZIP) [file pone.0281490.s006.zip]

Archive with 3 entries (2 files):
- S5 Text.pdf
- __MACOSX/
- __MACOSX/._S5 Text.pdf
