# Supplementary material for: Homeostasis at different backgrounds: The roles of overlayed feedback structures in vertebrate photoadaptation
Source: PLoS One. 2023 Apr 28;18(4):e0281490. doi: 10.1371/journal.pone.0281490 (PMC10146485; doi:10.1371/journal.pone.0281490)
Supplement: S6 Text — Replots of experimental data show, as indicated by model calculations, that Stephens’ law is followed at low backgrounds, while at higher backgrounds the response tends towards Weber’s law. (ZIP) [file pone.0281490.s007.zip]

Archive with 52 entries (45 files):
- S6 Text/
- S6 Text/S6 Text.pdf
- __MACOSX/
- __MACOSX/S6 Text/
- __MACOSX/S6 Text/._S6 Text.pdf
- S6 Text/green_blue/
- S6 Text/green_blue/graph_blue_lin.pdf
- __MACOSX/S6 Text/green_blue/
- __MACOSX/S6 Text/green_blue/._graph_blue_lin.pdf
- S6 Text/green_blue/fit_blue.log
- __MACOSX/S6 Text/green_blue/._fit_blue.log
- S6 Text/green_blue/fit_blue.pl
- __MACOSX/S6 Text/green_blue/._fit_blue.pl
- S6 Text/green_blue/graph_green_log.pdf
- __MACOSX/S6 Text/green_blue/._graph_green_log.pdf
- S6 Text/green_blue/blue_branch.txt
- __MACOSX/S6 Text/green_blue/._blue_branch.txt
- S6 Text/green_blue/graph_blue_log.pdf
- __MACOSX/S6 Text/green_blue/._graph_blue_log.pdf
- S6 Text/green_blue/fit_green.log
- __MACOSX/S6 Text/green_blue/._fit_green.log
- S6 Text/green_blue/fit_green.pl
- __MACOSX/S6 Text/green_blue/._fit_green.pl
- S6 Text/green_blue/graph_green_lin.pdf
- __MACOSX/S6 Text/green_blue/._graph_green_lin.pdf
- S6 Text/green_blue/green_branch.txt
- __MACOSX/S6 Text/green_blue/._green_branch.txt
- __MACOSX/S6 Text/._green_blue
- S6 Text/rod_cones/
- S6 Text/rod_cones/graph_cones_log.pdf
- __MACOSX/S6 Text/rod_cones/
- __MACOSX/S6 Text/rod_cones/._graph_cones_log.pdf
- S6 Text/rod_cones/graph_rods_log.pdf
- __MACOSX/S6 Text/rod_cones/._graph_rods_log.pdf
- S6 Text/rod_cones/fit_rods.pl
- __MACOSX/S6 Text/rod_cones/._fit_rods.pl
- S6 Text/rod_cones/graph_rods_lin.pdf
- __MACOSX/S6 Text/rod_cones/._graph_rods_lin.pdf
- S6 Text/rod_cones/rod_branch.txt
- __MACOSX/S6 Text/rod_cones/._rod_branch.txt
- S6 Text/rod_cones/graph_cones_lin.pdf
- __MACOSX/S6 Text/rod_cones/._graph_cones_lin.pdf
- S6 Text/rod_cones/fit_cones.log
- __MACOSX/S6 Text/rod_cones/._fit_cones.log
- S6 Text/rod_cones/fit_cones.pl
- __MACOSX/S6 Text/rod_cones/._fit_cones.pl
- S6 Text/rod_cones/cone_branch.txt
- __MACOSX/S6 Text/rod_cones/._cone_branch.txt
- S6 Text/rod_cones/fit_rods.log
- __MACOSX/S6 Text/rod_cones/._fit_rods.log
- __MACOSX/S6 Text/._rod_cones
- __MACOSX/._S6 Text
