# Supplementary material for: Homeostasis at different backgrounds: The roles of overlayed feedback structures in vertebrate photoadaptation
Source: PLoS One. 2023 Apr 28;18(4):e0281490. doi: 10.1371/journal.pone.0281490 (PMC10146485; doi:10.1371/journal.pone.0281490)
Supplement: S6 Text — Replots of experimental data show, as indicated by model calculations, that Stephens’ law is followed at low backgrounds, while at higher backgrounds the response tends towards Weber’s law. (ZIP) [file pone.0281490.s007.zip › S6 Text/green_blue/fit_blue.log]

*******************************************************************************
Wed Jan 11 11:24:46 2023


FIT:    data read from "blue_branch.txt"
        format = z
        #datapoints = 11
        residuals are weighted equally (unit weight)

function used for fitting: h(x)
	h(x)=e*x**m+h0
fitted parameters initialized with current variable values

iter      chisq       delta/lim  lambda   e             m             h0           
   0 2.0169125514e-07   0.00e+00  3.74e-04    5.100000e-03   6.880000e-01   1.490000e-06
   7 1.0177724162e-11  -1.13e-01  3.74e-11    4.578337e-03   9.263208e-01   1.372317e-05

After 7 iterations the fit converged.
final sum of squares of residuals : 1.01777e-11
rel. change during last iteration : -1.12639e-06

degrees of freedom    (FIT_NDF)                        : 8
rms of residuals      (FIT_STDFIT) = sqrt(WSSR/ndf)    : 1.12793e-06
variance of residuals (reduced chisquare) = WSSR/ndf   : 1.27222e-12

Final set of parameters            Asymptotic Standard Error
=======================            ==========================
e               = 0.00457834       +/- 0.0002134    (4.662%)
m               = 0.926321         +/- 0.01364      (1.472%)
h0              = 1.37232e-05      +/- 6.961e-07    (5.072%)

correlation matrix of the fit parameters:
                e      m      h0     
e               1.000 
m               0.993  1.000 
h0              0.711  0.765  1.000 
