# Supplementary material for: Homeostasis at different backgrounds: The roles of overlayed feedback structures in vertebrate photoadaptation
Source: PLoS One. 2023 Apr 28;18(4):e0281490. doi: 10.1371/journal.pone.0281490 (PMC10146485; doi:10.1371/journal.pone.0281490)
Supplement: S6 Text — Replots of experimental data show, as indicated by model calculations, that Stephens’ law is followed at low backgrounds, while at higher backgrounds the response tends towards Weber’s law. (ZIP) [file pone.0281490.s007.zip › S6 Text/green_blue/blue_branch.txt]

2.608e-4	1.654e-5
4.286e-4	1.566e-5
7.527e-4	2.114e-5
0.001	2.116e-5
0.002	2.802e-5
0.003	3.468e-5
0.006	5.398e-5
0.009	7.125e-5
0.015	1.069e-4
0.025	1.657e-4
0.033	2.070e-4
