# Supplementary material for: Homeostasis at different backgrounds: The roles of overlayed feedback structures in vertebrate photoadaptation
Source: PLoS One. 2023 Apr 28;18(4):e0281490. doi: 10.1371/journal.pone.0281490 (PMC10146485; doi:10.1371/journal.pone.0281490)
Supplement: S6 Text — Replots of experimental data show, as indicated by model calculations, that Stephens’ law is followed at low backgrounds, while at higher backgrounds the response tends towards Weber’s law. (ZIP) [file pone.0281490.s007.zip › S6 Text/green_blue/fit_green.log]

*******************************************************************************
Tue Jan 10 14:55:24 2023


FIT:    data read from "green_branch.txt"
        format = z
        #datapoints = 5
        residuals are weighted equally (unit weight)

function used for fitting: h(x)
	h(x)=e*x**m+h0
fitted parameters initialized with current variable values

iter      chisq       delta/lim  lambda   e             m             h0           
   0 1.4701833217e-13   0.00e+00  1.53e-05    5.100000e-03   6.880000e-01   1.490000e-06
   4 1.4674805657e-13  -4.90e-02  1.53e-09    5.120250e-03   6.883507e-01   1.496021e-06

After 4 iterations the fit converged.
final sum of squares of residuals : 1.46748e-13
rel. change during last iteration : -4.89508e-07

degrees of freedom    (FIT_NDF)                        : 2
rms of residuals      (FIT_STDFIT) = sqrt(WSSR/ndf)    : 2.70876e-07
variance of residuals (reduced chisquare) = WSSR/ndf   : 7.3374e-14

Final set of parameters            Asymptotic Standard Error
=======================            ==========================
e               = 0.00512025       +/- 0.003573     (69.77%)
m               = 0.688351         +/- 0.07469      (10.85%)
h0              = 1.49602e-06      +/- 2.562e-07    (17.13%)

correlation matrix of the fit parameters:
                e      m      h0     
e               1.000 
m               0.998  1.000 
h0              0.682  0.717  1.000 
