# Supplementary material for: Homeostasis at different backgrounds: The roles of overlayed feedback structures in vertebrate photoadaptation
Source: PLoS One. 2023 Apr 28;18(4):e0281490. doi: 10.1371/journal.pone.0281490 (PMC10146485; doi:10.1371/journal.pone.0281490)
Supplement: S6 Text — Replots of experimental data show, as indicated by model calculations, that Stephens’ law is followed at low backgrounds, while at higher backgrounds the response tends towards Weber’s law. (ZIP) [file pone.0281490.s007.zip › S6 Text/green_blue/fit_green.pl]

#!/usr/bin/perl -w
# Read in the data from files
#reads run-id and other parameters from file "tmp"

$gap =' ';
$datestring = localtime();

open (GNUPLOT, '|gnuplot') or die "open: $!";

print GNUPLOT <<EOF;

set terminal pdfcairo dashed enhanced size 18 cm, 24 cm font "Arial, 28"

# set title "exp_cones;$gap$datestring"
set pointsize 2.0

 
set mxtics 5
set ytics nomirror
set format y "%.0t^{.}10^{%T}" #when log scale
set ytics (1.e-6, 2.e-6,4.e-6,6.e-6,8.e-6, 1.e-5)

set xtic format "10^{%T}" #when log scale
# set xtic format "%.0t^{.}10^{%T}" #linear scale
# set ytic format "%.1t^{.}10^{%T}" #linear scale
set mytics 5
set xlabel "background M_{/Symbol m}" 
set ylabel "threshold N_{/Symbol l}"

set yrange[1.e-6:1.05e-5]
set xrange[1.e-8:1.05e-4]
set grid
set log x
set log y
set key off
# set key below

e=0.0051
m=0.688
h0=1.49e-6
h(x)=e*x**m+h0


# a=0.035
# b=-2.e-5
# f(x)=a*x+b


fit h(x) "green_branch.txt" via e,m,h0
# fit f(x) "green_branch.txt" via a,b

set output 'graph_green_log.pdf'
plot "green_branch.txt" usi 1:2 title "exp_green" w points pt 7 ps 2 lw 4, h(x) lw 4#,f(x) lw 4
EOF

close (GNUPLOT) or die "close:$!";
