# Supplementary material for: Homeostasis at different backgrounds: The roles of overlayed feedback structures in vertebrate photoadaptation
Source: PLoS One. 2023 Apr 28;18(4):e0281490. doi: 10.1371/journal.pone.0281490 (PMC10146485; doi:10.1371/journal.pone.0281490)
Supplement: S6 Text — Replots of experimental data show, as indicated by model calculations, that Stephens’ law is followed at low backgrounds, while at higher backgrounds the response tends towards Weber’s law. (ZIP) [file pone.0281490.s007.zip › S6 Text/rod_cones/fit_cones.log]

*******************************************************************************
Tue Jan 10 12:50:03 2023


FIT:    data read from "cone_branch.txt"
        format = z
        #datapoints = 10
        residuals are weighted equally (unit weight)

function used for fitting: h(x)
	h(x)=e*x**m+h0
fitted parameters initialized with current variable values

iter      chisq       delta/lim  lambda   e             m             h0           
   0 1.4713999688e-07   0.00e+00  4.91e-04    1.700000e-02   7.200000e-01   1.800000e-05
  44 7.1384208906e-12  -5.07e-01  4.91e-10    8.930366e-02   1.210169e+00   2.073172e-06

After 44 iterations the fit converged.
final sum of squares of residuals : 7.13842e-12
rel. change during last iteration : -5.07484e-06

degrees of freedom    (FIT_NDF)                        : 7
rms of residuals      (FIT_STDFIT) = sqrt(WSSR/ndf)    : 1.00984e-06
variance of residuals (reduced chisquare) = WSSR/ndf   : 1.01977e-12

Final set of parameters            Asymptotic Standard Error
=======================            ==========================
e               = 0.0893037        +/- 0.003747     (4.196%)
m               = 1.21017          +/- 0.0095       (0.785%)
h0              = 2.07317e-06      +/- 3.924e-07    (18.93%)

correlation matrix of the fit parameters:
                e      m      h0     
e               1.000 
m               0.998  1.000 
h0              0.446  0.468  1.000 


*******************************************************************************
Tue Jan 10 12:50:21 2023


FIT:    data read from "cone_branch.txt"
        format = z
        #datapoints = 10
        residuals are weighted equally (unit weight)

function used for fitting: h(x)
	h(x)=e*x**m+h0
fitted parameters initialized with current variable values

iter      chisq       delta/lim  lambda   e             m             h0           
   0 1.4713999688e-07   0.00e+00  4.91e-04    1.700000e-02   7.200000e-01   1.800000e-05
  44 7.1384208906e-12  -5.07e-01  4.91e-10    8.930366e-02   1.210169e+00   2.073172e-06

After 44 iterations the fit converged.
final sum of squares of residuals : 7.13842e-12
rel. change during last iteration : -5.07484e-06

degrees of freedom    (FIT_NDF)                        : 7
rms of residuals      (FIT_STDFIT) = sqrt(WSSR/ndf)    : 1.00984e-06
variance of residuals (reduced chisquare) = WSSR/ndf   : 1.01977e-12

Final set of parameters            Asymptotic Standard Error
=======================            ==========================
e               = 0.0893037        +/- 0.003747     (4.196%)
m               = 1.21017          +/- 0.0095       (0.785%)
h0              = 2.07317e-06      +/- 3.924e-07    (18.93%)

correlation matrix of the fit parameters:
                e      m      h0     
e               1.000 
m               0.998  1.000 
h0              0.446  0.468  1.000 


*******************************************************************************
Tue Jan 10 12:58:52 2023


FIT:    data read from "cone_branch.txt"
        format = z
        #datapoints = 10
        residuals are weighted equally (unit weight)

function used for fitting: h(x)
	h(x)=e*x**m+h0
fitted parameters initialized with current variable values

iter      chisq       delta/lim  lambda   e             m             h0           
   0 5.6059998780e-10   0.00e+00  4.53e-04    9.000000e-02   1.200000e+00   2.000000e-06
   5 7.1384208911e-12  -6.29e-02  4.53e-09    8.930366e-02   1.210169e+00   2.073171e-06

After 5 iterations the fit converged.
final sum of squares of residuals : 7.13842e-12
rel. change during last iteration : -6.2897e-07

degrees of freedom    (FIT_NDF)                        : 7
rms of residuals      (FIT_STDFIT) = sqrt(WSSR/ndf)    : 1.00984e-06
variance of residuals (reduced chisquare) = WSSR/ndf   : 1.01977e-12

Final set of parameters            Asymptotic Standard Error
=======================            ==========================
e               = 0.0893037        +/- 0.003747     (4.196%)
m               = 1.21017          +/- 0.0095       (0.785%)
h0              = 2.07317e-06      +/- 3.924e-07    (18.93%)

correlation matrix of the fit parameters:
                e      m      h0     
e               1.000 
m               0.998  1.000 
h0              0.446  0.468  1.000 
