# Supplementary material for: Homeostasis at different backgrounds: The roles of overlayed feedback structures in vertebrate photoadaptation
Source: PLoS One. 2023 Apr 28;18(4):e0281490. doi: 10.1371/journal.pone.0281490 (PMC10146485; doi:10.1371/journal.pone.0281490)
Supplement: S6 Text — Replots of experimental data show, as indicated by model calculations, that Stephens’ law is followed at low backgrounds, while at higher backgrounds the response tends towards Weber’s law. (ZIP) [file pone.0281490.s007.zip › S6 Text/rod_cones/cone_branch.txt]

4.856e-7	1.196e-6
1.438e-6	1.288e-6
4.069e-6	1.284e-6
1.396e-5	1.952e-6
4.275e-5	3.260e-6
1.274e-4	5.111e-6
3.417e-4	9.243e-6
0.001	2.220e-5
0.003	8.109e-5
0.012	4.251e-4
