# Supplementary material for: Homeostasis at different backgrounds: The roles of overlayed feedback structures in vertebrate photoadaptation
Source: PLoS One. 2023 Apr 28;18(4):e0281490. doi: 10.1371/journal.pone.0281490 (PMC10146485; doi:10.1371/journal.pone.0281490)
Supplement: S6 Text — Replots of experimental data show, as indicated by model calculations, that Stephens’ law is followed at low backgrounds, while at higher backgrounds the response tends towards Weber’s law. (ZIP) [file pone.0281490.s007.zip › S6 Text/rod_cones/fit_rods.log]

*******************************************************************************
Tue Jan 10 12:25:04 2023


FIT:    data read from "rod_branch.txt"
        format = z
        #datapoints = 6
        residuals are weighted equally (unit weight)

function used for fitting: h(x)
	h(x)=e*x**m+h0
fitted parameters initialized with current variable values

iter      chisq       delta/lim  lambda   e             m             h0           
   0 1.8951778898e-09   0.00e+00  1.04e-05    1.700000e-02   7.200000e-01   1.800000e-05
   7 1.9150773780e-15  -5.59e-01  1.04e-12    2.841928e-02   6.587639e-01   2.660255e-08

After 7 iterations the fit converged.
final sum of squares of residuals : 1.91508e-15
rel. change during last iteration : -5.59101e-06

degrees of freedom    (FIT_NDF)                        : 3
rms of residuals      (FIT_STDFIT) = sqrt(WSSR/ndf)    : 2.52658e-08
variance of residuals (reduced chisquare) = WSSR/ndf   : 6.38359e-16

Final set of parameters            Asymptotic Standard Error
=======================            ==========================
e               = 0.0284193        +/- 0.03201      (112.7%)
m               = 0.658764         +/- 0.07072      (10.74%)
h0              = 2.66026e-08      +/- 2.132e-08    (80.15%)

correlation matrix of the fit parameters:
                e      m      h0     
e               1.000 
m               0.999  1.000 
h0              0.704  0.722  1.000 
